# Supplementary material for: Quadratus Lumborum Block Versus Transversus Abdominis Plane Block in Laparoscopic Colorectal Surgery: A Systematic Review and Meta-Analysis
Source: Medicina (Kaunas). 2026 Jan 1;62(1):92. doi: 10.3390/medicina62010092 (PMC12843055; doi:10.3390/medicina62010092)
Supplement: Supplementary file 1 [file medicina-62-00092-s001.zip]

Archive with 1 entries (1 files):
- medicina-4022132-supplementary.pdf
